# Supplementary material for: Cpeb1 expression is post‐transcriptionally regulated by AUF1, CPEB1, and microRNAs
Source: FEBS Open Bio. 2021 Nov 8;12(1):82–94. doi: 10.1002/2211-5463.13286 (PMC8727934; doi:10.1002/2211-5463.13286)
Supplement: Supplementary file 3 — Table S1. Oligonucleotide sequences. [file FEB4-12-82-s001.xlsx]

## Sheet: Sheet1
	Supplemental Table S1. Oligonucleotide sequences used in this study
	Oligonucleotide sequences for plasmid construction
	CPEB1 3'UTR full length	F: 5'-caagtccggaTGAGATTCCAGCTAGAGGAGCTGG-3'
		R: 5'-ctcgagatctTTTTTTTCTGCTGCAACGTGTTTATTATGTGCCA-3'
	CPEB1 3'UTR AREmut 1	F: 5'-CACTTGGGTTTATTggTTAAAGCG-3'
		R: 5'-CGCTTTAAccAATAAACCCAAGTG-3'
	CPEB1 3'UTR AREmut 2	F: 5'-GCCTTTCCATTGATTggACCCCCAC-3'
		R: 5'-GTGGGGGTccAATCAATGGAAAGGC-3'
	CPEB1 3'UTR AREmut 3	F: 5'-GACTTTGCTCTTCATTggAACCAAA-3'
		R: 5'-TTTGGTTccAATGAAGAGCAAAGTC-3'
	CPEB1 3'UTR AREmut 4	F: 5'-GAGAAAAATTgTTTTATTggAAACTGG-3'
		R: 5'-CCAGTTTccAATAAAAcAATTTTTCTC-3'
	CPEB1 3'UTR AREmut 5	F: 5'-GACTTTTCTTTTTAATTggACGATTAC-3'
		R: 5'-GTAATCGTccAATTAAAAAGAAAAGTC-3'
	CPEB1 3'UTR CPEmut 1	F: 5'-GAGAAAAATTgTgTTcgTggAAACTGG-3'
		R: 5'-CCAGTTTccAcgAAcAcAATTTTTCTC-3'
	CPEB1 3'UTR CPEmut 2	F: 5'-GGGTTGATAGAAGTTTTTgcTCACAGTC-3'
		R: 5'-GACTGTGAgcAAAAACTTCTATCAACCC-3'
	CPEB1 3'UTR CPEmut 3	F: 5'-CCCTTCCTTACAACTTTTgcTTGACG-3'
		R: 5'-CGTCAAgcAAAAGTTGTAAGGAAGGG-3'
	CPEB1 3'UTR CPEmut 4	F: 5'-GACTTTTCTTgTTcgTTggACGATTAC-3'
		R: 5'-GTAATCGTccAAcgAAcAAGAAAAGTC-3'
	CPEB1 145mut	F: 5'-GAAAAATTgTTTTATTTggCCGGAGGAAAAGTC-3'
		R: 5'-GACTTTTCCTCCGGccAAATAAAAcAATTTTTC-3'
	CPEB1 ARE/CPE/145mut	F: 5'-GAAAAATTgTgTTcgTTggCCGGAGGAAAAGTC-3'
		R: 5'-GACTTTTCCTCCGGccAAcgAAcAcAATTTTTC-3'
	CPEB1 let7mut	F: 5'-GCTGTGTGTGAAGTCTTTGTTGTATATGCAGG-3'
		R: 5'-CCTGCATATACAACAAAGACTTCACACACAGC-3'
	Oligonucleotide sequences for qPCR
	GFP	F: 5'-AGATCCGCCACAACATCGAG-3'
		R: 5'-GTAGTGGTTATCGGGCAGCA-3'
	RFP	F: 5'-GAAGGCAGAAGCGACATGG-3'
		R: 5'-GGTTCTTAGCGGGTTTCTTGG-3'
	CPEB1	F: 5'-AAGAAGGTTCAGATTGACCC-3'
		R: 5'-AAGTACTTGAAGCAGACCTG-3'
	Hprt	F: 5'-GGACTGATTATGGACAGGAC-3'
		R: 5'-AATGTAATCCAGCAGGTCAG-3'
	U6 small nuclear RNA	F: 5'-CTTCGGCAGCACATATACTAA-3'
		R: 5'-GAATTTGCGTGTCATCCTTG-3'
	miR-101a-3p	F: 5'-tACAGtACtGtGAtAACtGAA-3'
	miR-145a-5p	F: 5'-GtCCAGttttCCCAGGAAtCCCt-3'
	miR-425-5p	F: 5'-AAtGACACGAtCACtCCCGttGA-3'
	let-7b-5p	F: 5'-tGAGGtAGtAGGttGtGtGGtt-3'
	Oligonucleotide for plasmid sequencing using BigDye terminator cycle sequencing reaction kit.
	pAcGFP-C1	F: 5'-TCTACTTCGGCTTCGTGACC-3'
		R: 5'-CCTCTACAAATGTGGTATGGCTG-3'
